# Supplementary material for: Demonstration of the Coexistence of Duplicated LH Receptors in Teleosts, and Their Origin in Ancestral Actinopterygians
Source: PLoS One. 2015 Aug 13;10(8):e0135184. doi: 10.1371/journal.pone.0135184 (PMC4536197; doi:10.1371/journal.pone.0135184)
Supplement: S1 Table — (XLSX) [file pone.0135184.s008.xlsx]

## Sheet: Feuil1
Taxonomy	Species name	Binomial nomenclature	Sequences sources	FSHR references	LHCGR1/LHCGR references	LHCGR2 references	FSHR gene organization	FSHR genomic reference and CDS prediction	LHCGR1/LHCGR gene organization	LHCGR1 genomic reference and CDS prediction	LHCGR2 gene organization	LHCGR2 genomic reference and CDS prediction	Genome project	Genome assembly
Chondrichthyans
Chimaeriformes	Elephant shark	Callorhinchus milii	Genomic	KI635988	KI635903		full-length (10 exons)	KI635988 join(181830..182026,206017..206088,208610..208684,216263..216337,220647..220718,225062..225139,225438..225506,225654..225728,230171..230356,231635..232959)	full-length (11 exons)	KI635903 join(684020..684201,693805..693876,696270..696344,697454..697528,698776..698850,699004..699081,700472..700540,703734..703808,704801..704989,705393..705474,706758..707913)			PRJNA18361	Callorhinchus_milii-6.1.3
Rajiformes	Little skate	Leucoraja erinacea	Genomic	AESE010008839 (Ex4) AESE011686897.1 (partial (Ex6) AESE010033121 (Ex7-10)	AESE010014572 (Ex1) AESE011623088 (Ex2) AESE010020283 (Ex3) AESE012501929 (Ex4) AESE010053235 (Ex5) AESE010452335 (Ex6) AESE010076949 (Ex7) AESE010028308 (Ex8) AESE010486437 (Ex9) AESE011499524 (Ex11)		partial (9 exons)	AESE010008839 (81..155) AESE011686897.1 complement(1..62) AESE010033121 join(417..481,604..678,1470..1664,2300..3605)	partial	AESE010014572 (34..165) AESE011623088 (complement(2172..2251)) AESE010020283 (40..114) AESE012501929 (complement(655..729)) AESE010053235 (complement(1325..1399)) AESE010452335 (complement(84..161)) AESE010076949 (complement(join(1..22,543..608))) AESE010028308 (1..69) AESE010486437 (45..233) AESE011499524 (660..1875)			PRJNA60893	LER_WGS_1
Sarcopterygians
Actinistia	African coelacanth	Latimeria chalumnae	Genomic	JH127072.1	JH127072.1		full-length (10 exons)	join(385920..385993,391755..391826,397891..397962,398886..398963,407906..407974,408061..408135,435265..435453,438986..440083)	partial (10 exons: 2-11)	join(595869..595943,597077..597151,597229..597306,601899..601967,604021..604095,606583..606771,610323..610409,615519..616739)			PRJNA219830, PRJNA56111	LatCha1
Amphibia	Western clawed frog	Xenopus tropicalis	Genomic	BAL15688	GL172783		full-length						PRJNA205740, PRJNA12348	JGI_4.2
Amphibia	African clawed frog	Xenopus laevis	Genomic	XP_002935422	BAL15689		full-length
Lepidosauria	Green anole	Anolis carolinensis	Genomic	NC_014776.1 XP_003216196	NC_014776.1		full-length	complement(join(259948836..259950003,259961035..259961220,259971754..259971828,259973808..259973876,259979247..259979324,259980178..259980249,259995859..259995933,259996679..259996753,260026590..260026661,260066744..260066907))	partial FSHR-like	complement(join(6909915..6910470,6921332..6921519))			PRJNA60547, PRJNA18787	AnoCar2.0
Lepidosauria	Burmese python	Python bivittatus	Genomic	XP_007431488 LOC103049001 NW_006533703			full-length	LOC103049001 join(41324..41478,79291..79362,95678..95752,96719..96793,107717..107788,108824..108901,114371..114439,115593..115667,124188..124373,130874..131543,131851..132342)					PRJNA61243	GCA_000186305.2
Lepidosauria	King cobra	Ophiophagus hannah	Genomic	AZIM01000233			full-length	complement(join(672516..673683,675145..675330,681591..681665,683152..683220,689280..689357,690933..691004,700572..700646,701564..701638,712486..712557,749370..749524))					PRJNA201683	OphHan1.0
Testudines	Painted turtle	Chrysemys picta	Genomic	NW_004848364 XP_005282402	NW_004848364 XP_005315682		partial (8 exons)	XP_005282402.1 join(<12125..12199,12642..12716,43595..43666,45902..45979,52055..52123,52226..52300,57813..57998,71612..72842)		XP_005315682 join(207671..207749,208481..208580,217952..218137,219883..219963,229502..230605) /join(214574..214617,217952..218137,219883..219963,229502..230605)			PRJNA210179, PRJNA78657	Chrysemys_picta_bellii-3.0.1
Testudines	Chinese soft-shelled turtle	Pelodiscus sinensis	Genomic	NW_005854898 JH208533			full-length (10 exons)	JH2088533 complement(join(851776..853006,863755..863940,869160..869234,869342..869410,876972..877049,894448..894522,895619..895693,880186..880257,933447..933518,980757..980908))					PRJNA221645, PRJNA68233	PelSin_1.0
Archausoria	American alligator	Alligator mississipiensis	Genomic	NW_006223848 LOC102569287	NW_006232074		Full length (10 exons)	LOC102569287 complement(join(7993..9226,32144..32329,45496..45570,45680..45748,49996..50073,56052..56123,88630..88704,89135..89209,132905..132976,192155..192306))	partial (3 exons)	NW_006232074 complement(join(60456..60700,60712..61619,68360..68442,74153..74226))			PRJNA159843	allMis0.2
Archausoria	Chinese alligator	Alligator sinensis	Genomic	NW_005841830 XP_006014782.1	NW_005841830		Full length (10 exons)	XP_006014782.1 join(2648846..2648997,2711358..2711429,2753531..2753605,2754037..2754111,2787260..2787331,2793121..2793198,2797414..2797482,2797592..2797666,2810571..2810756,2835020..2836253)	Partial (8 exons)	join(3099759..3099830,3105018..3105079,3105844..3105903,3115301..3115369,3120444..3120515,3126155..3126236,3132863..3134059)			PRJNA221633	ASM45574v1
Archausoria	White-throat sparrow	Zonotrichia albicollis	Genomic	ADK26676	ADK26677		full-length
Archausoria	Chicken	Gallus gallus	Genomic / cDNA	P79763	NM_204936		full-length
Mammals	Opossum	Monodelphis domestica	Genomic	ENSMODT00000001557	ENSMODP00000001486		full-length
Mammals	Human	Homo sapiens	Genomic / cDNA	P23945	NP_000224		full-length (10 exons)						PRJNA19621	GRCh37
Mammals	Rat	Rattus norvegicus	Genomic / cDNA	P20395	AAA41528		full-length
Mammals	Cattle	Bos taurus	Genomic / cDNA	P35376	NP_776806		full-length
Mammals	Pig	Sus scrofa	Genomic / cDNA	P49059	NP_999614		full-length
Actinopterygians
Semionotiformes /	Spotted gar	Lepisosteus oculatus	Genomic	NC_023194 (LG16) or scaffolds AHAT01001672 /annotation ENSLOCT00000020117 or XP_006638838	NC_023194 (LG16) / scaffolds AHAT01001672	NC_023194 (LG16) / scaffolds AHAT01001706 (Ex1-5) AHAT01001707 (Ex 6-11)	full-length (10 exons)	NC_023194 (join(12010924..12011075,12015889..12015960,12017926..12018000,12019820..12019894,12020796..12020870,12021361..12021441,12022051..12022119,12022207..12022281,12022711..12022896,12023195..12024398)) / AHAT01001672 join(96500..96651,101465..101536,103502..103576,105396..105470,106372..106446,106937..107017,107627..107695,107783..107857,108287..108472,108771..109975)	full-length (11 exons)	NC_023194 (join(12036424..12036596,12037517..12037588,12042026..12042100,12042422..12042496,12042655..12042729,12042845..12042922,12043769..12043837,12044847..12044921,12046300..12046488,12047299..12047370,12047852..12049058)) / AHAT01001672 join(122000..122172,123093..123164,127602..127676,127998..128072,128231..128305,128421..128498,129345..129413,130423..130497,131876..132064,132875..132946,13…	full-length (11 exons)	NC023194 (join(15162244..15162419,15165910..15165981,15168992..15169066,15170347..15170421,15171559..15171633,15173894..15173971,15174060..15174128,15174934..15175008,15176625..15176810,15178205..15178250,15178317..15179480)) / AHAT01001706 (join(3215..3390,6881..6952,9963..10037,11318..11392,12533..12604)) AHAT01001707 (join(525..602,691..759,1565..1639,3256..3441,4836..4881,4948..6045))	PRJNA221149, PRJNA68247	LepOcu1
Anguilliformes	European eel	Anguilla anguilla	Genomic / cDNA	cDNA BAM33585 /scaffold gb|AZBK01S001289.1|	gb|AZBK01S001816.1|	gb|AZBK01S001865.1|	full-length (10 exons)	gb|AZBK01S001289.1| complement(join(110496..111613,112441..112626,113610..113684,114758..114826,116809..116889,117449..117523,119091..119165,120117..120191,122021..122092,127511..127668))	full-length (11 exons)	gb|AZBK01S001816.1| complement(join(19081..20245,21143..21214,22746..22934,25456..25530,26172..26240,26440..26517,26881..26955,27530..27604,28265..28339,31078..31149,31572..31750))	full-length (11 exons)	gb|AZBK01S001865.1| complement(join(46310..46872,46878..47192,47657..47725,48877..48951,49084..49152,49883..49960,50591..50665,51189..51263,51909..51983,53548..53598,58766..58947))	PRJNA73577
Anguilliformes	Japanese eel	Anguilla japonica	Genomic / cDNA	cDNA BAF79914 / scaffold gi|546468792|gb|KI305957.1| / Scaffold1120	cDNA ACF35638 / scaffold gi|546469865|gb|KI305222.1| / scaffold2138	gi|546469906|gb|KI305181.1| / Scaffold1143	full-length (10 exons)	gi|546468792|gb|KI305957.1| join(65335..65492,70883..70954,73337..73411,74363..74437,75890..75964,76524..76604,78585..78653,79719..79793,80511..80696,81460..82576) / Scaffold 1120 join(41179..41336,46815..46886,48719..48793,49745..49819,51272..51343,51906..51986,53967..54035,55101..55175,55893..56078,56842..57955)	full-length (11 exons)	gi|546469865|gb|KI305222.1| join(208572..208750,209178..209246,212699..212773,213433..213507,214043..214117,214478..214555,214887..214955,215596..215670,218127..218315,220024..220095,221296..222443) / scaffold2138 complement(join(57460..58616,59754..59825,61299..61487,63942..64016,64657..64725,65057..65134,65494..65568,66091..66165,66825..66899,70390..70458,70885..71063))	full-length (11 exons)	gi|546469906|gb|KI305181.1| join(5864..6045,11013..11084,12883..12957,13593..13667,14196..14270,14862..14939,17372..17440,17573..17647,18352..18423,19252..19347,21021..21089,21552..22716) / Scaffold1143 join(5826..6007,10950..11021,12780..12854,13484..13558,14087..14161,14756..14833,15564..15632,15765..15839,16311..16478,17199..17267,17730..18894)	PRJNA158309
Cyprinifomres	Zebrafish	Danio rerio	Genomic	AAP33512		NP_991188	full-length (10 exons)	Fshr (NC_007123 Fshr) join(26245364..26245536,26262570..26262641,26266306..26266380,26266670..26266741,26267051..26267125,26267244..26267324,26269699..26269767,26269853..26269927,26272878..26273063,26274928..26276056)			full-length (11 exons)	Lhr2 (NC_007124.5 lhcgr) join(48032662..48033017,48049141..48049212,48053564..48053638,48053829..48053903,48056106..48056180,48056398..48056475,48061200..48061268,48064737..48064811,48069733..48069918,48074368..48074436,48076234..48078032)	PRJNA11776	Zv9
Cyprinifomres	Common carp	Cyprinus carpio carpio	Genomic	scaffold37347		scaffold23244	full-length (10 exons)	complement(join(2712..3833,5419..5604,5806..5880,5984..6052,6727..6807,6976..7050,7216..7287,7450..7524,9086..9157,11931..12103))			full-length (Lhr2a 11 exons)	Lhr2a complement(join(960..2180,3350..3415,3617..3802,4901..4975,5234..5302,6744..6821,7124..7197,7996..8071,8216..8290,9671..9742,17896..18050)) Lhr2b Ex1 scaffold78345 (2123..2632), Ex2,4-5 scaffold59929 (join(1653..1722,4007..4081,4366..4473) Ex6-10 join scaffold82346 (404..472,705..779,2289..2474,2761..2826) Ex11 part scaffold14428 (2123..2632)	PRJNA73579
Cyprinifomres	Grass carp	Ctenopharyngodon idella	Genomic			ABM73668
Cyprinifomres	Indian carp	Labeo rohita	cDNA			AGK89799
Cyprinifomres	rare minnow	Gobiocypris rarus	cDNA		AGI78914
Siluriformes	North African catfis or African sharptooth catfish	Clarias gariepinus	cDNA	CAB51907		AF324540
Siluriformes	Channel catfish	Ictalurus punctatus,	cDNA	AF285182	NP-001187208
Siluriformes	Yellow catfish	Tachysurus fulvidraco	cDNA	AEH84420	AEH16748
Characiformes	Mexican tetra	Astyanax mexicanus	Genomic	gb|AANH01006323.1|/ NW_006749317.1 (scaffold10552)	NW_006738817.1 (scaffold52)	KB871591 or NW_006738778.1(scaffold13)/ XP_007228830 (modified)	full-length (10 exons)	NW_006749317.1 LOC103026809 complement(join(94341..95472,96682..96867,98012..98086,98198..98266,99015..99095,102457..102531,102798..102872,103455..103529,110428..110499,118049..118227))	full-length (11 exons)	NW_006738817.1 LOC103043730 XP_007230175 join(170370..170542,171593..171664,173427..173501,174456..174530,174619..174693,174998..175075,181910..181978,182940..183014,184320..184508,185318..185389,185502..186648)	full-length (11 exons)	NW_006738778.1 LOC103026915 (This study) complement(join(132583..133781,134607..134675,137430..137615,137742..137816,138687..138755,139579..139656,140202..140276,142017..142091,142713..142787,143492..143563,168186..168307))	PRJNA89115	AstMex102
Salmoniformes	Atlantic salmon	Salmo salar	Genomic / cDNA	CAD98923 cDNA / scaffold join( gb|AGKD03011203.1|, gb|AGKD03011204.1|)	Lhr1a gb|AGKD03021325.1| Lhr1b join(gb_AGKD03030851.1,gb_AGKD03030854.1)	NP_001117027 cDNA /scaffold gb_AGKD03021337.1	full-length (13 exons)	join(17688..17857,18754..18825,19570..19644,19802..19876,20114..20188,20684..20764,21450..21518,22356..22430,22528..22713,22814..23041,23254..23431,23579..23770,23935..24435)	full-length both Lhr1 (14 exons)	lhr1a gb|AGKD03021325.1| join(137368..137540,138566..138637,156817..156891,157377..157451,157643..157723,166316..166393,166767..166835,168690..168764,174205..174393,179555..179620,179777..180001,180327..180438,183339..183596,186665..187227) / lhr1b join(gb_AGKD03030851.1,gb_AGKD03030854.1 complement(join(9812..9929,9931..10377,10687..10944,12635..12746,13678..13902,14058..14120,14210..14398,19374…	full-length (13 exons)	complement(join(87413..87979,88384..88841,89377..89573,90521..90592,92718..92903,93913..93987,94108..94176,94377..94454,94725..94808,95816..95890,96222..96296,96414..96485,107263..107441))	ASM23337v1
Salmoniformes	Rainbow trout	Oncorhynchus mykiss	cDNA	NP_001117799		NP_001117798
Salmoniformes	Amago salmon	Oncorhynchus rhodurus	cDNA	BAA86898		BAA84638
Gadiformes	Atlantic cod	Gadus morhua	Genomic	ABD62885	ABD62886		full-length (13/14 exons)	Fshr ENSGMOG00000017651.1 or Ex1 emb|CAEA01147992.1| (810..979) Ex5-Ex9 emb|CAEA01147995.1|join(426..499,726..806,1218..1286,1579..1653,3639..3815) Ex10 emb|CAEA01002222.1|(318..486), Ex11 emb|CAEA01002222.1| (98..289) Ex12or13emb|CAEA01147996.1| Ex13 or 14 emb|CAEA01147997.1| (56..569)	full_length (11 exons)	LHR1 Ex1-Ex3 emb|CAEA01440636.1 complement(join(110..184,1079..1147,1276..1454)) Ex4-Ex11 emb|CAEA01228228.1| join(276..350,668..742,1078..1155,1357..1425,1787..1852,2255..2434,2599..2652,2765..3917)			PRJNA41391	gadMor1
Beloniformes	Medaka	Oryzias latipes	Genomic	BAJ05402	BAJ05403		full-length (14 exons)	(NC_019877) join(11273516..11273667,11275232..11275303,11275730..11275804,11275944..11276018,11276090..11276164,11278165..11278239,11279265..11279345,11279937..11280005,11280101..11280175,11281467..11281652,11281992..11282212,11282318..11282499,11282577..11282768,11285381..11285914)	full-length (11 exons)	(NC_019873) join(25294613..25294797,25295062..25295133,25297677..25297751,25297928..25298002,25299483..25299557,25299842..25299919,25300101..25300169,25300577..25300651,25303245..25303433,25303584..25303637,25304347..25304420,25305261..25306330)	full-length (11 exons)		PRJNA183868, PRJNA16702	MEDAKA1
Cyprinodontiformes	Amazon molly	Poecilia formosa	Genomic	ENSXMAP00000016137	XP_005806870	XP_007546295
Cyprinodontiformes	Southern platyfish	Xiphophorus maculatus	Genomic	BAF48336	XP_005806870	XP_005806876	full-lenght (14 exons)	(NW_005372179.1 LOC102216549) complement(join(3017003..3017536,3018683..3018874,3019084..3019265,3020607..3020827,3020905..3021090,3023129..3023203,3023286..3023354,3025495..3025575,3025814..3025888,3029533..3029607,3029688..3029762,3029983..3030057,3031017..3031088,3036984..3037168))	full-length (11 exons)	NW_005372353 LOC102228640 join(660235..660404,660708..660779,664597..664671,664928..665002,665880..665954,666240..666317,666490..666558,666983..667057,667842..668030,668414..668467,669024..670173)	full-length (11 exons)	NW_005372353.1 LOC102230296 complement(join(1044050..1045259,1046390..1046458,1047894..1048079,1048942..1049016,1049113..1049181,1049256..1049333,1049463..1049537,1050188..1050262,1050356..1050430,1050690..1050761,1052884..1053038))	PRJNA220265, PRJNA72525	Xipmac4.4.2
Cyprinodontiformes	Guppy	Poecilia reticula	Genomic		XP_008428134	XP_008428157	full-lenght (14 exons)	Ex1 (931..1115) Ex2-13 complement(join(50391..50924,52079..52270,52507..52688,53529..53749,53827..54012,55910..55984,56068..56136,58275..58355,58597..58671,61489..61563,61647..61721,61944..62018,63003..63074,68600..68628))	full-length (11 exons)	NC_024345.1 LOC103477044) join(19974001..19974170,19974491..19974562,19978151..19978225,19978483..19978557,19979505..19979579,19979868..19979945,19980120..19980188,19980579..19980653,19981809..19981997,19982167..19982220,19982772..19983921)	full-length (11 exons)	NC_024345 LOC103477059 complement(join(20339660..20340869,20342018..20342086,20343412..20343597,20344401..20344475,20344620..20344688,20344764..20344841,20344971..20345045,20345671..20345745,20345839..20345913,20346173..20346244,20348763..20348917))	PRJNA232869	GCF_000633615.1
Cyprinodontiformes	Mangrove killifish	Kryptolebias marmoratus	cDNA	AER42420		AER42421
Cyprinodontiformes	Mummichog	Fundulus heteroclitus	cDNA	BAF48336		BAF48337
Atheriniformes	Pejerrey	Odontesthes bonariensis	cDNA	ACU28776	ACU28775
Cichlidae	Nile tilapia	Oreochromis niloticus	Genomic	BAB16106	BAB16107	XP_005474059.1	full-length (14 exons)	Fshr (NC_022206 Gthr-ii) join(19497643..19497836,19499942..19500013,19502906..19502980,19503227..19503301,19503400..19503474,19505796..19505867,19506262..19506342,19511093..19511161,19511260..19511334,19513906..19514091,19514684..19514904,19515842..19516023,19516116..19516307,19516547..19517083)	full-length (11 exons)	NC_022211 Gthr-ii complement(join(15924827..15925976,15927628..15927681,15927846..15928034,15929952..15930026,15930368..15930436,15930625..15930702,15931002..15931076,15934266..15934340,15934588..15934662,15943286..15943357,15943686..15943855))	full-length (11 exons)	NC_022211 LOC100705740 join(15589225..15589388,15590857..15590928,15591189..15591263,15591356..15591430,15591562..15591636,15591744..15591821,15591919..15591987,15592083..15592157,15593065..15593250,15593473..15593541,15593766..15594861) or (gb_AERX01006439.1) complement(join(1575..2671,2896..2964,3187..3372,4280..4354,4450..4518,4616..4693,4801..4875,5007..5081,5174..5248,5509..5580,7049..7212))	PRJNA72943, PRJNA59571	Orenil1
Cichlidae	Zebra mbuna	Maylandia zebra	Genomic	XP_004561214	XP_004556088	XP_004556115	full-length (14 exons)	Fshr (NW_004531783.1 LOC101485007) complement(join(175449..175985,176199..176390,176483..176664,177611..177831,178423..178608,181138..181212,181306..181374,189670..189750,190156..190227,192699..192773,192873..192947,193192..193266,194113..194184,197032..197222))	full-length (11 exons)	NW_004531755 LOC101467798 join(3631139..3631308,3631709..3631780,3634699..3634773,3635025..3635099,3638201..3638275,3638560..3638637,3638825..3638893,3639229..3639303,3640978..3641166,3641331..3641384,3642946..3644095)	full-length (11 exons)	NW_004531755 LOC101474222 complement(join(3956563..3957658,3957890..3957958,3958180..3958365,3959264..3959338,3959435..3959503,3959601..3959678,3959786..3959860,3959992..3960066,3960159..3960233,3960498..3960569,3969350..3969513))	PRJNA198780, PRJNA60369	MetZeb1.1
Pleuronectiformes	Atlantic halibut	Hippoglossus hippoglossus	cDNA	ACB13178	ACB13176
Pleuronectiformes	Tongue sole	Cynoglossus semilaevis	cDNA	ACD39387	XP_008320080
Pleuronectiformes	Senagelese sole	Solea senegalensis	cDNA			ADH51679
Serranidae	Honeycomb grouper	Epinephelus merra	cDNA	ADI60224
Serranidae	Orange-spotted grouper	Epinephelus coioides	cDNA	AEG65826		AEG65827
Moronidae	European seabass	Dicentrarchus labrax	cDNA	AAV48628		ABX79919
Scorpaeniformes / sebastidae	Korean rockfish	Sebastes schlegelii	cDNA	JN165365		ADV59773
Gobiiformes	Okinawa rubble goby	Trimma okinawae	cDNA	BAG56672	BAG56673
Scombriformes	Chub mackerel	Scomber japonicus	cDNA	KC207943	KC207944
Spariformes / sparidae	Black porgy	Acanthopagrus schlegelii	cDNA	ABU49599	ABY56689
Spariformes / sparidae	Goldlined seabream	Rhabdosargus sarba	cDNA	ABI93201	ABI93202
Spariformes / sparidae	Gilthead seabream	Sparus aurata	cDNA	AAT01413		AAT01412
Labriformes	Bambooleaf wrasse	Pseudolabrus sieboldi	cDNA	ADE08459	LADE08460
Gasterosteiformes	Threespine stickleback	Gasterosteus aculeatus	Genomic	contig 6322	ENSGACP00000007358	gb|AANH01005142.1|	full-length (14 exons)	gb|AANH01006323.1 join(11918..12099,12977..13048,13576..13650,13885..13959,14045..14119,15051..15125,15517..15597,16482..16550,16648..16722,17222..17407,18078..18298,18712..18893,18996..19187,20088..20579)	full-length (11 exons)	gb|AANH01005142.1 join(34928..35097,35211..35282,37001..37075,37308..37382,38240..38314,38552..38629,38789..38857,39240..39314,40691..40879,41039..41092,41397..42549)			PRJNA13579	BROADS1
Pomacentridae	Bicolor damselfish	Stegastes partitus	Genomic	XP_008283350	XP_008281183	XP_008281207	full-length (14 exons)	fshr (NW_007578118.1 LOC103359665) join(456059..456171,458220..458291,462615..462689,462913..462987,463087..463161,466892..466966,467397..467477,470839..470907,471019..471093,471622..471807,473570..473790,476318..476499,476592..476783,477725..478261)	full-length (11 exons)	NW_007578023.1 modified from LOC103358126 join(92701..92870,93260..93331,94336..94410,94663..94737,97897..97971,98242..98319,98511..98579,99008..99082,101545..101733,101908..101961,102553..103702)	full-length (11 exons)	NW_007578023.1 LOC103358139 complement(join(407891..409112,409653..409715,409962..410147,410242..410316,410412..410480,410599..410676,410805..410879,411128..411202,411293..411367,411785..411856,413269..413441))	PRJNA251741	GCF_000690725.1
Tetraodontiformes	Torafugu	Takifugu rubripes	Genomic	CAAB02026336 / gi|347766636|emb|CAAB02026336.1|	DAA06178 : gi|347791011|emb|CAAB02001961.1|		Partial (11 exons)	join(356..432,994..1068,1135..1209,1608..1682,2007..2087,2721..2789,2859..2933,3282..3467,3541..3761,3840..4021,4077..4244)	full-length (11 exons)	gi|347791011|emb|CAAB02001961.1| join(12208..12377,12473..12544,14161..14235,14484..14558,15143..15217,15423..15500,15664..15732,16035..16109,17443..17631,17699..17752,17822..18971)			PRJNA12350	TETRAODON8
Tetraodontiformes	Spotted green pufferfish	Tetraodon nigroviridis	Genomic		CAG09466								PRJNA1434	FUGU4
	Other Gphr genes
	Sea lamprey	Petromyzon marinus	cDNA		AAW80619		full-length
	Sea lamprey	Petromyzon marinus	cDNA		AAW80618		full-length
	Florida lancelet	Branchiostoma floridae	cDNA		XP_002610242		full-length
