# Supplementary material for: Demonstration of the Coexistence of Duplicated LH Receptors in Teleosts, and Their Origin in Ancestral Actinopterygians
Source: PLoS One. 2015 Aug 13;10(8):e0135184. doi: 10.1371/journal.pone.0135184 (PMC4536197; doi:10.1371/journal.pone.0135184)
Supplement: S3 Table — (XLSX) [file pone.0135184.s010.xlsx]

## Sheet: Feuil1
		Spotted gar, Lepisosteus oculatus					Zebrafish, Danio rerio								Nile tilapia, Oreochromis niloticus										Medaka, Oryzias latipes								Human, Homo sapiens				Chicken, Gallus gallus				Anole lizard, Anolis carolinensis				Western clawed fog, xenopus tropicalis				Coelacanth, Latimearia chalumnae
Gene Symbol	Gene name description	NCBI Gene ID & Symbol	chromosome/ Accession N°	Gene Start (bp)	Gene End (bp)	Ensembl Gene ID	Ensembl Gene ID	Chromosome Name	Gene Start (bp)	Gene End (bp)	Ensembl Gene ID	Chromosome Name	Gene Start (bp)	Gene End (bp)	NCBI Gene ID & Symbol	chromosome/ Accession N°	Gene Start (bp)	Gene End (bp)	Ensembl Gene ID	NCBI Gene ID & Symbol	chromosome/ Accession N°	Gene Start (bp)	Gene End (bp)	Ensembl Gene ID	Ensembl Gene ID	Chromosome Name	Gene Start (bp)	Gene End (bp)	Ensembl Gene ID	Chromosome Name	Gene Start (bp)	Gene End (bp)	Ensembl Gene ID	Chromosome Name	Gene Start (bp)	Gene End (bp)	Ensembl Gene ID	Chromosome Name	Gene Start (bp)	Gene End (bp)	Ensembl Gene ID	Chromosome Name	Gene Start (bp)	Gene End (bp)	Ensembl Gene ID	Chromosome Name	Gene Start (bp)	Gene End (bp)	Ensembl Gene ID
slc35f3	solute carrier family 35 member F3	LOC102685352	LG16/NC_023194.1	10832284	10871688	ENSLOCG00000016220	ENSDARG00000075909	12	32387899	32420706	ENSDARG00000059850	13	39906319	39959976	LOC100700890	LG13/NC_022211.1	16697668	16749712	ENSONIG00000009793										ENSORLG00000010544	15	24626941	24667831	ENSG00000183780	1	233904933	234324516	ENSGALG00000011003	3	37810329	37958574	ENSACAG00000001134	1	220156091	220359562
kcnk1	potassium channel subfamily K member 1	LOC102685558	LG16/NC_023194.1	10884792	10890796	ENSLOCG00000016222	ENSDARG00000045067	12	32369976	32379565	ENSDARG00000017254	13	36258150	36273610	LOC100709856	LG13/NC_022211.1	16678742	16687441	ENSONIG00000009794	LOC102082848	LG8-24/NC_022206.1	19321866	19337574	ENSONIG00000015964	ENSORLG00000010007	19	11289461	11293040	ENSORLG00000010564	15	24683931	24690399	ENSG00000135750	1	233614004	233672512	ENSGALG00000011005	3	38006261	38036746	ENSACAG00000001105	1	220519470	220545443	ENSXETG00000022808	GL173536.1	198629	201924	ENSLACG00000006853
map3k4	mitogen-activated protein kinase kinase kinase 4	LOC102685764	LG16/NC_023194.1	10905800	10937776	ENSLOCG00000016223					ENSDARG00000053303	13	36190110	36228365	map3k4/LOC100701169	LG13/NC_022211.1	16653268	16674676	ENSONIG00000009797										ENSORLG00000010603	15	24710717	24729587	ENSG00000085511	6	160991727	161117385	ENSGALG00000020003	3	44538065	44608530	ENSACAG00000003094	1	211666769	211745235	ENSXETG00000031800	GL172833.1	127118	258659	ENSLACG00000002552
agpat4	1-acyl-sn-glycerol-3-phosphate acyltransferase delta	LOC102685964	LG16/NC_023194.1	10942176	10949826	ENSLOCG00000016235					ENSDARG00000069044	13	36166809	36189709	LOC100710123	LG13/NC_022211.1	16639312	16647630	ENSONIG00000009801										ENSORLG00000010639	15	24731964	24734163	ENSG00000026652	6	161129979	161274061	ENSGALG00000011571	3	44481457	44534320	ENSACAG00000002997	1	211611475	211663709	ENSXETG00000013131	GL172638.1	3718036	3759069	ENSLACG00000022103
thbs2a	thrombospondin-2	LOC102686166	LG16/NC_023194.1	10994170	11015427	ENSLOCG00000016241	ENSDARG00000073810	12	32317168	32349242	ENSDARG00000060410	13	35857264	35897904	LOC100701440	LG13/NC_022211.1	16588536	16608192	ENSONIG00000009805	LOC100697860	LG8-24/NC_022206.1	19338278	19385667	ENSONIG00000015950	ENSORLG00000010020	19	11298008	11305069	ENSORLG00000010727	15	24752764	24766984	ENSG00000186340	6	169215780	169254044	ENSGALG00000011200	3	40680694	40713177	ENSACAG00000002861	1	223967288	224016984	ENSXETG00000008550	GL172638.1	6103357	6131417	ENSLACG00000002742
wdr27	WD repeat-containing protein 27	LOC102686371	LG16/NC_023194.1	11016453	11114558	ENSLOCG00000016248									LOC102077464	LG13/NC_022211.1	16534015	16576228	ENSONIG00000009817										ENSORLG00000010747	15	24829253	24848105	ENSG00000184465	6	169457212	169702048	ENSGALG00000011195	3	40490247	40553390	ENSACAG00000002799	1	223733395	223856867
psme4	proteasome activator complex subunit 4B	LOC102692159	LG16/NC_023194.1	11121666	11156661	ENSLOCG00000016250	ENSDARG00000018742	12	25501381	25563184	ENSDARG00000087911	13	35928536	35963203	LOC100701711	LG13/NC_022211.1	16507009	16532764	ENSONIG00000009819	LOC100710300	LG8-24/NC_022206.1	19387520	19393381	ENSONIG00000015943	ENSORLG00000010088	19	11316120	11353189	ENSORLG00000010828	15	24849228	24874206	ENSG00000068878	2	53864067	53970840	ENSGALG00000008163	3	2876838	2941783	ENSACAG00000012331	1	263082697	263175626	ENSXETG00000015195	GL172884.1	1376737	1430404	ENSLACG00000001757
gpr75	probable G-protein coupled receptor 75	LOC102686571	LG16/NC_023194.1	11164602	11166203	ENSLOCG00000017362					ENSDARG00000069343	13	36147976	36149628	LOC100701984	LG13/NC_022211.1	16502168	16505628	ENSONIG00000021264										ENSORLG00000010839	15	24877743	24879374	ENSG00000119737	2	53852913	53859989	ENSGALG00000008165	3	2945572	2947957	ENSACAG00000012391	1	263070058	263071743	ENSXETG00000015196	GL172884.1	1443708	1445219	ENSLACG00000006523
erlec1	endoplasmic reticulum lectin 1	LOC102686779	LG16/NC_023194.1	11167510	11174119	ENSLOCG00000016265					ENSDARG00000086309	13	35972292	35982561	LOC100702518	LG13/NC_022211.1	16496459	16502070	ENSONIG00000009830										ENSORLG00000010856	15	24880678	24886284	ENSG00000068912	2	53787044	53818819	ENSGALG00000008172	3	2959485	2970656	ENSACAG00000012393	1	263028254	263051797	ENSXETG00000015197	GL172884.1	1452005	1464799	ENSLACG00000006940
chac2	cation transport regulator-like protein 2	LOC102686978	LG16/NC_023194.1	11176443	11179142	ENSLOCG00000016270	ENSDARG00000055078	12	25566105	25570463															ENSORLG00000010120	19	11354874	11357865					ENSG00000143942	2	53767792	53775196	ENSGALG00000008182	3	2976278	2984717	ENSACAG00000012529	1	262999778	263021011	ENSXETG00000015198	GL172884.1	1468665	1478263	ENSLACG00000007686
asb3	ankyrin repeat and SOCS box protein 3	LOC102687178	LG16/NC_023194.1	11180256	11206630	ENSLOCG00000016273	ENSDARG00000005246	12	25570999	25587246										LOC100710035	LG8-24/NC_022206.1	19422177	19488809	ENSONIG00000015942									ENSG00000115239	2	53532672	53787610	ENSGALG00000008176	3	2970522	3003115	ENSACAG00000012429	1	262962533	262996418	ENSXETG00000015199	GL172884.1	1490446	1538283	ENSLACG00000007891
nrxn1	neurexin-1	LOC102692363	LG16/NC_023194.1	11618926	11853062	ENSLOCG00000016276	ENSDARG00000061647	12	25854716	26143639	ENSDARG00000063635	13	604753	683002	nrxn1/LOC100702788	LG13/NC_022211.1	16075377	16323852	ENSONIG00000009835	LOC100697588	LG8-24/NC_022206.1	19497551	19517320	ENSONIG00000015930	ENSORLG00000010148	19	11392231	11446479	ENSORLG00000010873	15	25172400	25260685	ENSG00000179915	2	49918505	51032536	ENSGALG00000009107	3	6450555	7094776	ENSACAG00000001550/ENSACAG00000016244	1	260496391	261244053	ENSXETG00000012291	GL180752.1	16563	17342	ENSLACG00000007669
fshr	follicle-stimulating hormone receptor	LOC102687380	LG16/NC_023194.1	12010924	12028548	ENSLOCG00000016280	ENSDARG00000071494	12	26245302	26276530										LOC100534395	LG8-24/NC_022206.1	19521401	19537719		ENSORLG00000010178	19	11455191	11467592					ENSG00000170820	2	48962157	49154537	ENSGALG00000009100	3	7340937	7418777	ENSACAG00000024243	1	259910086	259921772	ENSXETG00000025827	GL172783.1	1388041	1414493	Present study
lhcgr1/lhcgr	lutropin-choriogonadotropic hormone receptor 1	LOC102687587	LG16/NC_023194.1	12036424	12049058	ENSLOCG00000016282									gth-rii/LOC100534397	LG13/NC_022211.1	15924341	15944008	ENSONIG00000009844										ENSORLG00000010892	15	25422591	25434068	ENSG00000138039	2	48686775	48755730	ENSGALG00000009095	3	7505304	7524818					ENSXETG00000022663	GL172783.1	1582041	1622571	ENSLACG00000011376
gtf2a1l	general transcription factor IIA, 1-like		LG16/NC_023194.1			ENSLOCG00000016284					ENSDARG00000063670	13	91414	100201															ENSORLG00000010924	15	25438171	25450498	ENSG00000068781	2	48529925	48776517					ENSACAG00000014348	1	255548147	255564441	ENSXETG00000022658	GL172783.1	1625072	1720648	ENSLACG00000011629
Ston1	stonin-1	LOC102687787	LG16/NC_023194.1	12051629	12070665										LOC100703054	LG13/NC_022211.1	15906255	15923641	ENSONIG00000009850														ENSG00000243244	2	48529383	48598513	ENSGALG00000009092	3	7548124	7557605	ENSACAG00000014348	1	255548147	255564441	ENSXETG00000022658	GL172783.1	1625072	1720648	ENSLACG00000011629
ppp1r21	protein phosphatase 1 regulatory subunit 21	LOC102692569	LG16/NC_023194.1	12086421	12106064	ENSLOCG00000016286					ENSDARG00000027853	13	102623	110622					ENSONIG00000009853										ENSORLG00000010991	15	25458107	25470552	ENSG00000162869	2	48440598	48515391	ENSGALG00000008937	3	8840217	8867331	ENSACAG00000014250	1	255459476	255510261	ENSXETG00000022652	GL172783.1	1779783	1813837	ENSLACG00000013085
Kraq1	KLRAQ motif containing 1		LG16/NC_023194.1												klraq1/LOC100703325	LG13/NC_022211.1	15892840	15905517
foxn2	forkhead box protein N2	LOC102692775	LG16/NC_023194.1	12121008	12129497	ENSLOCG00000016292	ENSDARG00000045105	12	26304295	26338637					LOC100703598	LG13/NC_022211.1	15862630	15887121	ENSONIG00000009856										ENSORLG00000011005	15	25474974	25493962	ENSG00000170802	2	48314637	48379294	ENSGALG00000008942	3	8810860	8826416	ENSACAG00000014236	1	255368923	255438181	ENSXETG00000022651	GL172783.1	1827705	1848646	ENSLACG00000013808
fbxo11	F-box only protein 11	LOC102692972	LG16/NC_023194.1	12191825	12205781	ENSLOCG00000016294	ENSDARG00000061631	12	26348059	26411284	ENSDARG00000059973	13	49329302	49380033	LOC100710650	LG13/NC_022211.1	15841688	15854721	ENSONIG00000009859	LOC100709495	LG8-24/NC_022206.1	19539751	19552942	ENSONIG00000015909	ENSORLG00000010222	19	11469838	11480034	ENSORLG00000011053	15	25513586	25525025	ENSG00000138081	2	47789316	47905793	ENSGALG00000008944	3	8669453	8709640	ENSACAG00000014131	1	255206463	255298181	ENSXETG00000022644	GL172783.1	1909576	1947318	ENSLACG00000014682
msh6	DNA mismatch repair protein Msh6	LOC102687990	LG16/NC_023194.1	12207188	12217591	ENSLOCG00000016298					ENSDARG00000011666	13	49380013	49402601	msh6/LOC100710916	LG13/NC_022211.1	15833269	15841716	ENSONIG00000009861										ENSORLG00000011074	15	25525824	25532976	ENSG00000116062	2	47695530	47810101	ENSGALG00000008957	3	8645774	8668184	ENSACAG00000014084	1	255181209	255205302	ENSXETG00000022635	GL172783.1	1947382	1959317	ENSLACG00000015142
KCNK12	potassium channel subfamily K member 12	LOC102693170	LG16/NC_023194.1	12268554	12289806	ENSLOCG00000016299					ENSDARG00000074530	13	49262139	49262480	LOC100703870	LG13/NC_022211.1	15793423	15815004	ENSONIG00000009864										ENSORLG00000011086	15	25553928	25584601	ENSG00000184261	2	47516581	47570939	ENSGALG00000008960	3	8583546	8598351	ENSACAG00000014075	1	254921270	254922329	ENSXETG00000022624	GL172783.1	2109028	2152717	ENSLACG00000006696/ENSLACG00000004688
msh2	DNA mismatch repair protein Msh2	LOC102688193	LG16/NC_023194.1	12301095	12344427	ENSLOCG00000016301	ENSDARG00000018022	12	26412446	26434837										LOC100697326	LG8-24/NC_022206.1	19555980	19558806	ENSONIG00000015907	ENSORLG00000010268	19	11485388	11494052					ENSG00000095002	2	47402969	47562311	ENSGALG00000008962	3	8543454	8573143	ENSACAG00000013917	1	254690159	254808123	ENSXETG00000022615	GL172783.1	2188459	2260331	ENSLACG00000001792/ENSLACG00000000560
epcam	epithelial cell adhesion molecule	LOC102688400	LG16/NC_023194.1	12347674	12351178	ENSLOCG00000016306					ENSDARG00000040534	13	8206229	8208820					ENSONIG00000003020										ENSORLG00000001469	15	6036117	6038117	ENSG00000119888	2	47345158	47387601	ENSGALG00000008969	3	8534387	8539545	ENSACAG00000013915	1	254680473	254685482	ENSXETG00000022614	GL172783.1	2268779	2274515	ENSLACG00000001064
MUC4	mucin 4, cell surface associated	LOC102688610	LG16/NC_023194.1	12358537	12382560	ENSLOCG00000016311					ENSDARG00000087190	13	8174790	8180982	LOC100705781	LG13/NC_022211.1	10468768	10491861															ENSG00000145113	3	195746765	195812277	ENSGALG00000007505	9	14463390	14478700	ENSACAG00000003003	GL343433.1	112703	138343	ENSXETG00000003060	GL172717.1	3043131	3068557	ENSLACG00000002223
calm2	calmodulin-like	LOC102688815	LG16/NC_023194.1	12398665	12402962	ENSLOCG00000016313	ENSDARG00000015050	12	26460440	26465160	ENSDARG00000031427	13	8143289	8150709	LOC100707644	LG13/NC_022211.1	10498353	10502350	ENSONIG00000003032										ENSORLG00000001452	15	5920326	5923045	ENSG00000178363	10	5524009	5526771	ENSGALG00000008424	1	1084252	1085185	ENSACAG00000004499	2	143449986	143470806	ENSXETG00000000321	GL172685.1	2319736	2327008	ENSLACG00000005119
C2orf61	Homo sapiens chromosome 2 open reading frame 61-like	LOC102689012	LG16/NC_023194.1	12406268	12414968	ENSLOCG00000016315					ENSDARG00000089552	13	8136306	8141900	LOC102075944	LG13/NC_022211.1	10503735	10512620	ENSONIG00000003036														ENSG00000239605	2	47045538	47155378					ENSACAG00000028445	2	143435865	143449755					ENSLACG00000022120
ttc7a	tetratricopeptide repeat protein 7A	LOC102693376	LG16/NC_023194.1	12442968	12533044	ENSLOCG00000016316					ENSDARG00000074760	13	8056867	8119133	ttc7a/LOC100706044	LG13/NC_022211.1	10518509	10577595	ENSONIG00000003037										ENSORLG00000001444	15	5830311	5902300	ENSG00000068724	2	46916157	47076137	ENSGALG00000010020	3	26292215	26454063	ENSACAG00000004274	2	143124285	143376202	ENSXETG00000022746	GL172661.1	370829	479800	ENSLACG00000009970
mcfd2	multiple coagulation factor deficiency protein 2 homolog	LOC102689218	LG16/NC_023194.1	12537973	12539197	ENSLOCG00000016322					ENSDARG00000039757	13	8047095	8056317	LOC100707917	LG13/NC_022211.1	10579697	10583739	ENSONIG00000003041										ENSORLG00000001432	15	5823927	5825262	ENSG00000180398	2	46901870	46941855	ENSGALG00000010017	3	26287945	26291968	ENSACAG00000004264	2	143099205	143105918	ENSXETG00000022745	GL172661.1	503655	506689	ENSLACG00000012081
PROP1	homeobox protein prophet of Pit-1	LOC102689425	LG16/NC_023194.1	12541722	12543022	ENSLOCG00000016325					ENSDARG00000039756	13	8040623	8047009	LOC100708190	LG13/NC_022211.1	10585859	10588900	ENSONIG00000003043														ENSG00000175325	5	177992235	177996242					ENSACAG00000013751	GL343252.1	45411	52755					ENSLACG00000012205
socs5	suppressor of cytokine signaling 5	LOC102693575	LG16/NC_023194.1	12596256	12597938	ENSLOCG00000017363	ENSDARG00000061573	12	26569841	26593303	ENSDARG00000062745	13	7968334	7986378	LOC100708455	LG13/NC_022211.1	10612513	10630176	ENSONIG00000020613										ENSORLG00000001426	15	5775800	5777485	ENSG00000171150	2	46698952	46763129	ENSGALG00000010016	3	26187339	26192877	ENSACAG00000004259	2	142930592	142932190	ENSXETG00000022744	GL172661.1	595638	605490	ENSLACG00000002644
gch2	GTP cyclohydrolase 1	LOC102693775	LG16/NC_023194.1	12629125	12636532	ENSLOCG00000016326	ENSDARG00000013340	12	26612194	26618916										LOC100697052	LG8-24/NC_022206.1	19565603	19574381	ENSONIG00000015905																	ENSACAG00000004252	2	142845521	142856658	ENSXETG00000022741	GL172661.1	680653	688715	ENSLACG00000010646
CRIPT	cysteine-rich PDZ-binding protein	LOC102693968	LG16/NC_023194.1	12644291	12645810	ENSLOCG00000016330														LOC100709048	LG8-24/NC_022206.1	19575921	19579511										ENSG00000119878	2	46616416	46625742	ENSGALG00000010014	3	26110349	26115765	ENSACAG00000004247	2	142822069	142827887	ENSXETG00000022737	GL172661.1	692874	697085	ENSLACG00000010073
pigf	phosphatidylinositol-glycan biosynthesis class F protein	LOC102694172	LG16/NC_023194.1	12647418	12654847	ENSLOCG00000016331	ENSDARG00000032780	12	26624153	26637964										LOC100708780	LG8-24/NC_022206.1	19588935	19599349	ENSONIG00000015903									ENSG00000151665	2	46580937	46617119	ENSGALG00000020057	3	26084410	26110103	ENSACAG00000028483	2	142784536	142818128	ENSXETG00000026168	GL172661.1	697240	717860	ENSLACG00000009743
rhoq	rho-related GTP-binding protein RhoQ	LOC102694376	LG16/NC_023194.1	12655413	12673395	ENSLOCG00000016335	ENSDARG00000025953	12	26637012	26677931					LOC100708727	LG13/NC_022211.1	10637132	10662024	ENSONIG00000003044										ENSORLG00000001422	15	5745556	5751222	ENSG00000119729	2	46541806	46583121	ENSGALG00000010010	3	26075656	26091343	ENSACAG00000004164	2	142741899	142784740	ENSXETG00000022733	GL172661.1	717934	728518	ENSLACG00000009294
epas1	endothelial PAS domain-containing protein 1	LOC102694568	LG16/NC_023194.1	12713778	12737228	ENSLOCG00000016337	ENSDARG00000008697	12	27303466	27356942	ENSDARG00000057671	13	7744453	7809798	epas1/LOC100691768	LG13/NC_022211.1	3966798	4017541	ENSONIG00000001505	LOC100695204	LG8-24/NC_022206.1	19837034	19855718	ENSONIG00000015883									ENSG00000116016	2	46293667	46386703	ENSGALG00000010005	3	25951104	25982708	ENSACAG00000004034	GL343284.1	97463	258985	ENSXETG00000026167	GL172661.1	775804	806071	ENSLACG00000002597
prkcea	protein kinase C epsilon type	LOC102694770	LG16/NC_023194.1	12776291	12898610	ENSLOCG00000016351	ENSDARG00000003008	12	27168132	27297884	ENSDARG00000069928	13	7817356	7963646	LOC100692040	LG13/NC_022211.1	4024446	4115468	ENSONIG00000001528	LOC100695466	LG8-24/NC_022206.1	19816522	19824489	ENSONIG00000015884	ENSORLG00000010344	19	11650951	11691748	ENSORLG00000003528	15	13419078	13502644	ENSG00000171132	2	45651345	46187990	ENSGALG00000010000	3	25576043	25856010	ENSACAG00000003872	GL343284.1	334201	712669	ENSXETG00000022951	GL172661.1	913482	1107683	ENSLACG00000005560
srbd1	S1 RNA-binding domain-containing protein 1	LOC102689631	LG16/NC_023194.1	12904035	12982410	ENSLOCG00000016360					ENSDARG00000079827	13	9589432	9594699	srbd1/LOC100696149	LG13/NC_022211.1	26511527	26564111	ENSONIG00000000945										ENSORLG00000004427	15	15306075	15344716	ENSG00000068784	2	45388680	45612165	ENSGALG00000009990	3	25432172	25549520	ENSACAG00000003837/ENSACAG00000003811	GL343284.1	738555	959297	ENSXETG00000002760	GL172661.1	1134881	1230184	ENSLACG00000009790
six2	homeobox protein SIX2	LOC102694965	LG16/NC_023194.1	13087398	13090417	ENSLOCG00000016373	ENSDARG00000054878	12	27137671	27139822	ENSDARG00000058004	13	9797891	9800761	LOC100705909	LG13/NC_022211.1	26416646	26420740	ENSONIG00000000941										ENSORLG00000004433	15	15430465	15432435	ENSG00000170577	2	45005161	45009430	ENSGALG00000023303	3	25240527	25243491	ENSACAG00000003799	GL343284.1	1226958	1247234	ENSXETG00000026158	GL172661.1	1427450	1433982	ENSLACG00000014007
six3	homeobox protein SIX3	LOC102695167	LG16/NC_023194.1	13125168	13128082	ENSLOCG00000020618	ENSDARG00000054879	12	27128337	27130993	ENSDARG00000058008	13	9823203	9826579	LOC100705645	LG13/NC_022211.1	26394613	26397762	ENSONIG00000000939	LOC100708243	LG8-24/NC_022206.1	19765297	19815220	ENSONIG00000015890	ENSORLG00000010313	19	11645788	11647733	ENSORLG00000004438	15	15448272	15450883	ENSG00000138083	2	44941898	44946077					ENSACAG00000003788	GL343284.1	1362242	1372712	ENSXETG00000002758	GL172661.1	1493932	1498170	ENSLACG00000015041
camkmt/si:ch73-54n14.2	calmodulin-lysine N-methyltransferase	LOC102689830	LG16/NC_023194.1	13209774	13337525	ENSLOCG00000016376									LOC100695890	LG13/NC_022211.1	26198601	26309276	ENSONIG00000000937										ENSORLG00000004445	15	15535695	15565525	ENSG00000143919	2	44361950	44772592					ENSACAG00000003781	GL343284.1	1602230	1752937	ENSXETG00000002754	GL172661.1	1656778	1879548	ENSLACG00000005195
prepl	prolyl endopeptidase	LOC102690027	LG16/NC_023194.1	13338299	13347460	ENSLOCG00000016381					ENSDARG00000017853	13	10186453	10212378	LOC100695622	LG13/NC_022211.1	26190690	26199262	ENSONIG00000000934										ENSORLG00000004458	15	15642106	15648469	ENSG00000138078	2	44316281	44361862	ENSGALG00000009981	3	24831731	24859714	ENSACAG00000015536	GL343231.1	2186895	2234419	ENSXETG00000002751	GL172661.1	1879981	1916912	ENSLACG00000010084
slc3a1	neutral and basic amino acid transport protein rBAT	LOC102695358	LG16/NC_023194.1	13348042	13355421	ENSLOCG00000016386					ENSDARG00000017165	13	10215863	10237493	slc3a1/LOC100695361	LG13/NC_022211.1	26183693	26191328	ENSONIG00000000928										ENSORLG00000004483	15	15648641	15655201	ENSG00000138079	2	44275458	44321494	ENSGALG00000009973	3	24827681	24841984	ENSACAG00000015526	GL343231.1	2165059	2188335	ENSXETG00000002750	GL172661.1	1918728	1930585	ENSLACG00000010474
ppm1b	protein phosphatase 1B	LOC102695552	LG16/NC_023194.1	13360437	13380706	ENSLOCG00000016390	ENSDARG00000011496	12	26960278	27012961	ENSDARG00000001888	13	10249048	10296521	LOC100695094	LG13/NC_022211.1	26162408	26179051	ENSONIG00000000927	ppm1b/LOC100708510	LG8-24/NC_022206.1	19758387	19760832	ENSONIG00000015891	ENSORLG00000010309	19	11616543	11621721	ENSORLG00000004504	15	15659633	15666282	ENSG00000138032	2	44167969	44244384	ENSGALG00000009970	3	24761763	24820317	ENSACAG00000015485	GL343231.1	2091745	2147129	ENSXETG00000002746	GL172661.1	1947199	1969342	ENSLACG00000012230
lrpprc	leucine-rich PPR motif-containing protein, mitochondrial	LOC102690230	LG16/NC_023194.1	13446739	13510613	ENSLOCG00000016405					ENSDARG00000043970	13	10364638	10487747	LOC100694568	LG13/NC_022211.1	26067296	26138894	ENSONIG00000000917										ENSORLG00000004605	15	15694677	15747381	ENSG00000138095	2	43886508	43996005	ENSGALG00000009967	3	24608804	24695385	ENSACAG00000029278	GL343231.1	1857159	2026669	ENSXETG00000009296	GL172661.1	2033416	2112503	ENSLACG00000014030
abcg8	ATP-binding cassette sub-family G member 8	LOC102690434	LG16/NC_023194.1	13518137	13527538	ENSLOCG00000016413					ENSDARG00000063059	13	10492335	10510484	LOC100694298	LG13/NC_022211.1	26057682	26066335	ENSONIG00000000915										ENSORLG00000004629	15	15749409	15756602	ENSG00000143921	2	43838964	43878466	ENSGALG00000009958	3	24585792	24598091	ENSACAG00000015277	GL343231.1	1808938	1827353	ENSXETG00000009293	GL172661.1	2137244	2147669	ENSLACG00000014900
abcg5	ATP-binding cassette sub-family G member 5	LOC102690634	LG16/NC_023194.1	13527934	13538954	ENSLOCG00000016417					ENSDARG00000063078	13	10510533	10533803	abcg5/LOC100694022	LG13/NC_022211.1	26044400	26057551	ENSONIG00000000911										ENSORLG00000004654	15	15756408	15767243	ENSG00000138075	2	43812472	43838865	ENSGALG00000009955	3	24567546	24588926	ENSACAG00000015228	GL343231.1	1792232	1807495	ENSXETG00000009290	GL172661.1	2154185	2170203	ENSLACG00000015815
dync2li1	cytoplasmic dynein 2 light intermediate chain 1	LOC102690837	LG16/NC_023194.1	13539769	13547816	ENSLOCG00000016422					ENSDARG00000039770	13	10535810	10546900	LOC100705380	LG13/NC_022211.1	26034960	26044604	ENSONIG00000000903										ENSORLG00000004674	15	15768159	15774145	ENSG00000138036	2	43774039	43810010	ENSGALG00000009954	3	24548141	24570676	ENSACAG00000015179	GL343231.1	1756081	1793562	ENSXETG00000009287	GL172661.1	2186624	2197998	ENSLACG00000015573
plekhh2	pleckstrin homology domain-containing family H member 2	LOC102695747	LG16/NC_023194.1	13550801	13578054	ENSLOCG00000016430					ENSDARG00000040851	13	8212878	8257971	plekhh2/LOC100705250	LG13/NC_022211.1	10401731	10436558	ENSONIG00000003014										ENSORLG00000001497	15	6041661	6081500	ENSG00000152527	2	43637273	43767987	ENSGALG00000009947	3	24491110	24545482	ENSACAG00000015147	GL343231.1	1692721	1753660	ENSXETG00000009282	GL172661.1	2208468	2251359	ENSLACG00000015031
thada	thyroid adenoma-associated protein homolog	LOC102691040	LG16/NC_023194.1	13584612	13696202	ENSLOCG00000016446					ENSDARG00000053082	13	8258241	8277757	LOC102083226/LOC100704984	LG13/NC_022211.1	10291895	10401183	ENSONIG00000002998										ENSORLG00000001515	15	6084375	6147288	ENSG00000115970	2	43230836	43596046	ENSGALG00000009932	3	24334429	24485868	ENSACAG00000014758	GL343231.1	1506676	1673144	ENSXETG00000009275	GL172661.1	2308665	2581239	ENSLACG00000013922
zfp36l2	zinc finger protein 36, C3H1 type-like 2	LOC102695941	LG16/NC_023194.1	13702197	13703726	ENSLOCG00000020801									LOC100707109	LG13/NC_022211.1	10285735	10289521	ENSONIG00000002997														ENSG00000152518	2	43222402	43226609					ENSACAG00000014740	GL343231.1	1495538	1499017	ENSXETG00000009274	GL172661.1	2600140	2604356	ENSLACG00000012879
haao	3-hydroxyanthranilate 3,4-dioxygenase	LOC102691239	LG16/NC_023194.1	13960003	13965805	ENSLOCG00000016452					ENSDARG00000076487	13	8323968	8350060	LOC100706847	LG13/NC_022211.1	9958905	9970520	ENSONIG00000002993														ENSG00000162882	2	42767089	42792593	ENSGALG00000009926	3	23462000	23494020	ENSACAG00000014693	GL343231.1	500679	521163	ENSXETG00000015771	GL172661.1	3292825	3358988	ENSLACG00000001178
TM229B	transmembrane protein 229B	LOC102691438	LG16/NC_023194.1	13968371	13968850	ENSLOCG00000017364									LOC100704446	LG13/NC_022211.1	9972323	9974340											ENSORLG00000001535	15	6556974	6557279
hcar1-3	hydroxycarboxylic acid receptor 2	LOC102696143	LG16/NC_023194.1	13979609	13980574	ENSLOCG00000016454	ENSDARG00000087084	12	26820528	26822421					LOC100704713	LG13/NC_022211.1	9983017	9986090	ENSONIG00000002995										ENSORLG00000001530	15	6536613	6538434	ENSG00000162881	2	42762481	42764261													ENSLACG00000009881
mta3	metastasis-associated protein MTA3	LOC102696341	LG16/NC_023194.1	14011978	14058329	ENSLOCG00000016459	ENSDARG00000054903	12	26751451	26812162										mta3/LOC102076221	LG8-24/NC_022206.1	19627027	19683701	ENSONIG00000015893	ENSORLG00000010299	19	11585393	11599357					ENSG00000057935	2	42494569	42756947	ENSGALG00000009925	3	23294331	23405312	ENSACAG00000014478	GL343231.1	167244	333673					ENSLACG00000005237
kcng3	potassium voltage-gated channel subfamily G member 3	LOC102696532	LG16/NC_023194.1	14067847	14073658	ENSLOCG00000016465	ENSDARG00000061622	12	26737021	26744869										LOC100696518	LG8-24/NC_022206.1	19610223	19626925	ENSONIG00000015901					ENSORLG00000003367	15	12193450	12196129	ENSG00000171126	2	42442017	42494097	ENSGALG00000009919	3	23089562	23277253	ENSACAG00000014457	GL343231.1	82192	106543	ENSXETG00000033625	GL172661.1	3507635	3513482	ENSLACG00000004218
COX7A2L	cytochrome c oxidase subunit 7A-related protein, mitochondrial	LOC102696869	LG16/NC_023194.1	14081143	14085039		ENSDARG00000054907	12	26725035	26729228										LOC100696786	LG8-24/NC_022206.1	19602750	19609002	ENSONIG00000015902
TRIM35	tripartite motif-containing protein 35	LOC102691837	LG16/NC_023194.1	14161621	14165234	ENSLOCG00000016471
EML4	echinoderm microtubule-associated protein-like 4	LOC102692035	LG16/NC_023194.1	14174016	14234872						ENSDARG00000086213/ENSDARG00000086525	13	2298110	2372779	LOC100706985	LG13/NC_022211.1	8141898	8169554											ENSORLG00000003456	15	12211449	12233660	ENSG00000143924	2	42169350	42332548	ENSGALG00000009915	3	22937489	23089477	ENSACAG00000014350	GL343600.1	112539	218477	ENSXETG00000006002	GL172661.1	3640017	3754496	ENSLACG00000008577
PKDCC/si:ch211-239i4.3	protein kinase domain-containing protein, cytoplasmic	LOC102692235	LG16/NC_023194.1	14330055	14358012	ENSLOCG00000016477																											ENSG00000162878	2	42048020	42058528	ENSGALG00000017393	3	22667612	22700224	ENSACAG00000008810	1	236167345	236227328	ENSXETG00000006000	GL172661.1	4063521	4106721	ENSLACG00000015795
gltscr1l	GLTSCR1-like protein	LOC102692438	LG16/NC_023194.1	14442385	14449496	ENSLOCG00000017365
tbcc	tubulin-specific chaperone C	LOC102692641	LG16/NC_023194.1	14455536	14462505	ENSLOCG00000016479	ENSDARG00000022918	12	36430665	36431959																							ENSG00000124659	6	42744481	42746096					ENSACAG00000000725	1	236613088	236614089	ENSXETG00000000215	GL172744.1	650196	651212	ENSLACG00000017658
prph2	peripherin-2	LOC102692846	LG16/NC_023194.1	14465781	14472862	ENSLOCG00000016483	ENSDARG00000038018	12	36421614	36426532	ENSDARG00000014840	13	2942181	2948003	LOC100706449	LG13/NC_022211.1	8110044	8116268		LOC100697182	LG8-24/NC_022206.1	29264766	29271780						ENSORLG00000003361	15	12169467	12185748	ENSG00000112619	6	42696600	42722574	ENSGALG00000009909	3	22380707	22390223	ENSACAG00000000732	1	236627428	236655091	ENSXETG00000000213	GL172744.1	657698	664844	ENSLACG00000012811
ubr2	E3 ubiquitin-protein ligase UBR2	LOC102697060	LG16/NC_023194.1	14480302	14506814	ENSLOCG00000016499					ENSDARG00000070164	13	2953084	3011326	ubr2/LOC100708300	LG13/NC_022211.1	8039405	8099870	ENSONIG00000007141										ENSORLG00000003350	15	12144246	12168352	ENSG00000024048	6	42564062	42693504	ENSGALG00000009906	3	22320328	22374070	ENSACAG00000000759	1	236661699	236738320	ENSXETG00000000201	GL172744.1	674027	732314	ENSLACG00000011851
Pyx	transient receptor potential channel pyrexia	LOC102693044	LG16/NC_023194.1	14506557	14524935	ENSLOCG00000016503					ENSDARG00000031278	13	3019514	3034615	LOC102081575	LG13/NC_022211.1	8031254	8033066	ENSONIG00000007139																										ENSXETG00000017451	GL173031.1	73782	108922	ENSLACG00000002596
park2	E3 ubiquitin-protein ligase parkin	LOC102693248	LG16/NC_023194.1	14526666	14643071	ENSLOCG00000016506					ENSDARG00000021555	13	3044126	3168325	LOC100708029	LG13/NC_022211.1	7999967	8007847	ENSONIG00000007137										ENSORLG00000003275	15	12125373	12126643	ENSG00000185345	6	161347420	162727771	ENSGALG00000011562	3	43765827	44445298	ENSACAG00000002888	1	211240747	211564097
qki	protein quaking	LOC102697252	LG16/NC_023194.1	14791168	14911450	ENSLOCG00000016518	ENSDARG00000010018	12	36303969	36370404	ENSDARG00000002026	13	3319082	3498276	LOC100707761	LG13/NC_022211.1	7968306	7986806	ENSONIG00000007133														ENSG00000112531	6	163414000	163578596	ENSGALG00000011555	3	43397390	43529207	ENSACAG00000003270	1	209990904	210137881	ENSXETG00000015705	GL173068.1	759745	850856	ENSLACG00000015585
C6orf118	Homo sapiens chromosome 6 open reading frame 118 -like	LOC102693450	LG16/NC_023194.1	14982383	14986232	ENSLOCG00000016520																											ENSG00000112539	6	165279664	165309607					ENSACAG00000003258	GL343461.1	128311	154556	ENSXETG00000005368	GL173068.1	596592	606146	ENSLACG00000004418
pde10	cAMP and cAMP-inhibited cGMP 3',5'-cyclic phosphodiesterase 10	LOC102693644	LG16/NC_023194.1	14998417	15060480	ENSLOCG00000016526					ENSDARG00000003449	13	4159663	4275297	LOC100706000	LG13/NC_022211.1	15459740	15503639	ENSONIG00000009908										ENSORLG00000011357	15	25826564	25862319	ENSG00000112541	6	165327287	165986603	ENSGALG00000011537	3	42463951	42626252	ENSACAG00000003277	GL343461.1	163032	348814	ENSXETG00000005369	GL173068.1	525325	572286
T/ntlb	brachyury protein	LOC102697573	LG16/NC_023194.1	15097882	15102582	ENSLOCG00000017366					ENSDARG00000039806	13	4095611	4108100	LOC100711725	LG13/NC_022211.1	15529487	15533020	ENSONIG00000009906										ENSORLG00000011262	15	25799679	25804288	ENSG00000164458	6	166157656	166168700	ENSGALG00000011489	3	42233586	42241528	ENSACAG00000003467	GL343461.1	588141	608138	ENSXETG00000005370	GL173068.1	292769	298749	ENSLACG00000015449
prr18	proline-rich protein 18	LOC102693843	LG16/NC_023194.1	15131780	15132571	ENSLOCG00000016529					ENSDARG00000093768	13	4060128	4060740	LOC102082096	LG13/NC_022211.1	15570375	15573532	ENSONIG00000021265										ENSORLG00000011234	15	25785233	25785949	ENSG00000176381	6	166305300	166308448
sft2d1	vesicle transport protein SFT2A	LOC102697908	LG16/NC_023194.1	15136304	15154451	ENSLOCG00000016530					ENSDARG00000007362	13	4023088	4055400	LOC100711453	LG13/NC_022211.1	15573623	15587690	ENSONIG00000009905										ENSORLG00000011232	15	25768113	25782204	ENSG00000198818	6	166319728	166342591	ENSGALG00000020005	3	42147563	42162710	ENSACAG00000029203	1	225916332	225943762	ENSXETG00000026578	GL173068.1	180070	194809
lhcgr2	lutropin hormone receptor 2	LOC102694043	LG16/NC_023194.1	15164330	15179480	ENSLOCG00000016537					ENSDARG00000026081	13	48032594	48078036	LOC100705740	LG13/NC_022211.1	15588064	15596037	ENSONIG00000009893
mertk	tyrosine-protein kinase Mer	LOC102694243	LG16/NC_023194.1	15182020	15208050						ENSDARG00000074695	13	48083414	48150481	LOC100705478	LG13/NC_022211.1	15636952	15653138	ENSONIG00000009883										ENSORLG00000011223	15	25746909	25749199	ENSG00000153208	2	111898479	112029561	ENSGALG00000008257	3	3130275	3153422	ENSACAG00000005886	GL343437.1	208909	279937	ENSXETG00000013781	GL173250.1	394608	439606	ENSLACG00000009552
TMEM87B	transmembrane protein 87B	LOC102694439	LG16/NC_023194.1	15212204	15227417	ENSLOCG00000016544					ENSDARG00000052607/ENSDARG00000079533	13	48159062	48195884	LOC100705210	LG13/NC_022211.1	15655022	15666875	ENSONIG00000009882										ENSORLG00000011218	15	25735936	25746126	ENSG00000153214	2	112055223	112119318									ENSXETG00000013776	GL173250.1	354351	385683	ENSLACG00000008469
FBLN7	fibulin-7	LOC102694635	LG16/NC_023194.1	15238743	15251009	ENSLOCG00000016548					ENSDARG00000089519	13	48728648	48776172	LOC100711181	LG13/NC_022211.1	15669992	15683449	ENSONIG00000009881										ENSORLG00000011193	15	25721364	25732455	ENSG00000144152	2	112138385	112188216					ENSACAG00000005857	GL343437.1	173619	201445	ENSXETG00000013772	GL173250.1	285147	306412	ENSLACG00000006543
ZC3H8	zinc finger CCCH domain-containing protein 6	LOC102694834	LG16/NC_023194.1	15259064	15270182	ENSLOCG00000016552					ENSDARG00000075165	13	48803008	48816493	LOC100704674	LG13/NC_022211.1	15683544	15692001	ENSONIG00000009880										ENSORLG00000011179	15	25709832	25717301	ENSG00000188177	2	112275594	112340063	ENSGALG00000008269	3	3165725	3195099	ENSACAG00000005815	GL343437.1	103413	128333	ENSXETG00000013762	GL173250.1	209217	225020	ENSLACG00000012014
ttl	tubulin--tyrosine ligase	LOC102695224	LG16/NC_023194.1	15281740	15286467	ENSLOCG00000016557					ENSDARG00000062418	13	15872424	15883377	LOC100706993	LG13/NC_022211.1	11504937	11510923	ENSONIG00000010380														ENSG00000114999	2	112482154	112541739	ENSGALG00000008614	3	15341919	15357256	ENSACAG00000005781	GL343437.1	42093	71966	ENSXETG00000013760	GL173250.1	158054	171312	ENSLACG00000010237
polr1	DNA-directed RNA polymerase I subunit RPA2	LOC102698104	LG16/NC_023194.1	15292735	15302039	ENSLOCG00000016565					ENSDARG00000077469	13	42570587	42593458	polr1b/LOC100707259	LG13/NC_022211.1	11486753	11494442	ENSONIG00000010382										ENSORLG00000000890	15	2789399	2796038	ENSG00000125630	2	112541915	112577150	ENSGALG00000008607	3	15356829	15375146	ENSACAG00000005660	GL343437.1	16491	28235	ENSXETG00000013749	GL173250.1	130555	150741	ENSLACG00000009481
nanp	N-acylneuraminate-9-phosphatase	LOC102695418	LG16/NC_023194.1	15303151	15306016	ENSLOCG00000016566					ENSDARG00000075143	13	42597119	42600977	LOC100705305	LG13/NC_022211.1	11483829	11486659	ENSONIG00000010387										ENSORLG00000000861	15	2784084	2786710	ENSG00000170191	20	25612935	25624175	ENSGALG00000023188	3	31339029	31346273	ENSACAG00000008452	1	232451473	232457684	ENSXETG00000024902	GL173250.1	150902	155445	ENSLACG00000009244
cyp1b1	cytochrome P450 1B1	LOC102695612	LG16/NC_023194.1	15364930	15369223	ENSLOCG00000016567					ENSDARG00000068934	13	42664264	42671929	cyp1b1/LOC100653403	LG13/NC_022211.1	11447726	11455555	ENSONIG00000010388										ENSORLG00000000853	15	2735154	2737995	ENSG00000138061	2	38066973	38109902	ENSGALG00000025822	3	31278223	31281746	ENSACAG00000008454	1	232393223	232397185	ENSXETG00000025303	GL172710.1	2278756	2291723	ENSLACG00000016415
RMDN2	regulator of microtubule dynamics protein 2	LOC102695808	LG16/NC_023194.1	15376305	15413429	ENSLOCG00000016572					ENSDARG00000078761	13	42687341	42719280	LOC100705572	LG13/NC_022211.1	11407949	11443927	ENSONIG00000010389														ENSG00000115841	2	37923187	38067142	ENSGALG00000010554	3	31217051	31257735	ENSACAG00000008473	1	232351479	232385365	ENSXETG00000018480	GL172710.1	2192520	2250107	ENSLACG00000015432
cdc42ep3	cdc42 effector protein 3	LOC102696008	LG16/NC_023194.1	15454059	15454949	ENSLOCG00000016573					ENSDARG00000052783	13	42777547	42796618	LOC100705833	LG13/NC_022211.1	11377456	11384154	ENSONIG00000010390										ENSORLG00000000835	15	2562682	2563692	ENSG00000163171	2	37641882	37738468	ENSGALG00000010551	3	31128989	31129744	ENSACAG00000008527	1	232199318	232200088	ENSXETG00000018487	GL172710.1	2052724	2072219	ENSLACG00000014412
NLRC4	NLR family CARD domain-containing protein 4	LOC102696211	LG16/NC_023194.1	15479663	15485226	ENSLOCG00000016574														LOC100697011	LG8-24/NC_022206.1												ENSG00000091106	2	32224453	32265854					ENSACAG00000008534	1	232094976	232111552	ENSXETG00000018490	GL172710.1	1977810	1992255	ENSLACG00000012551
opn3	opsin-3	LOC102698304	LG16/NC_023194.1	15519415	15526427	ENSLOCG00000016577	ENSDARG00000053929	12	27656707	27694335	ENSDARG00000052775	13	42898202	42918566	LOC100706362	LG13/NC_022211.1	11299197	11309705	ENSONIG00000010391	LOC102077287	LG8-24/NC_022206.1	19878226	19888057	ENSONIG00000015868					ENSORLG00000000827	15	2447342	2461787	ENSG00000054277	1	241590102	241677376	ENSGALG00000010762	3	35153719	35169061	ENSACAG00000003462	1	216491164	216544318	ENSXETG00000033066	GL172798.1	287124	295821	ENSLACG00000009235
kmo	kynurenine 3-monooxygenase	LOC102698505	LG16/NC_023194.1	15529326	15542219	ENSLOCG00000016581	ENSDARG00000053929	12	27656707	27694335	ENSDARG00000009160	13	42925502	42959184	LOC100706630	LG13/NC_022211.1	11277673	11297912	ENSONIG00000010392										ENSORLG00000000814	15	2420719	2438815	ENSG00000117009	1	241532134	241595642	ENSGALG00000007503	7	7162357	7173440	ENSACAG00000009414	GL343645.1	186578	217872	ENSXETG00000016227	GL172809.1	1195044	1218163	ENSLACG00000008092
fh	fumarate hydratase, mitochondrial	LOC102696406	LG16/NC_023194.1	15546536	15557469	ENSLOCG00000016589	ENSDARG00000075132	12	48853938	48864046																							ENSG00000091483	1	241497603	241519761	ENSGALG00000013165	2	85666852	85681240	ENSACAG00000009712	6	56606331	56775450	ENSXETG00000032112	GL172809.1	264581	292117	ENSLACG00000007399
rgs7	regulator of G-protein signaling 7	LOC102698711	LG16/NC_023194.1	15573635	15663513	ENSLOCG00000017367	ENSDARG00000096687	12	48783416	48786108					LOC100709657	LG13/NC_022211.1	24155654	24207136	ENSONIG00000000630										ENSORLG00000005270	15	17588632	17603077	ENSG00000182901	1	240775514	241357230	ENSGALG00000010772	3	35238582	35471485	ENSACAG00000003468	1	216603269	216800432					ENSLACG00000014057
grem2	gremlin-2	LOC102682195	LG16/NC_023194.1	15680329	15680829	ENSLOCG00000016592	ENSDARG00000005001	12	48745086	48760401					LOC100709931	LG13/NC_022211.1	24208031	24214776	ENSONIG00000000650														ENSG00000180875	1	240489573	240612149	ENSGALG00000010773	3	35493725	35533009	ENSACAG00000003705	1	216843464	216895144					ENSLACG00000013417
fmn2	formin-2	LOC102696596	LG16/NC_023194.1	15684907	15765505	ENSLOCG00000017368	ENSDARG00000061778	12	48614002	48709134					LOC102075731	LG13/NC_022211.1	24214511	24254986	ENSONIG00000000651	LOC100701146	LG8-24/NC_022206.1								ENSORLG00000005246	15	17568024	17579282	ENSG00000155816	1	240014348	240475189	ENSGALG00000010775	3	35540378	35680173	ENSACAG00000003646	1	216898423	217140654	ENSXETG00000016228	GL172809.1	1218955	1256411	ENSLACG00000011898
chrm3	muscarinic acetylcholine receptor M3	LOC102696792	LG16/NC_023194.1	15778634	15780415	ENSLOCG00000019990	ENSDARG00000071298	12	48724374	48730865					LOC100534440	LG13/NC_022211.1	24257275	24337083	ENSONIG00000020724	LOC100700872	LG8-24/NC_022206.1								ENSORLG00000005239	15	17530243	17531994	ENSG00000133019	1	239386565	239915452	ENSGALG00000010778	3	35727538	35877494	ENSACAG00000003639	1	217192274	217194085	ENSXETG00000016229	GL172809.1	1269932	1273125	ENSLACG00000022555
[truncated: 7 more columns]
